# Supplementary material for: Translation, reliability, and validity of Japanese version of the Respiratory Distress Observation Scale
Source: PLoS One. 2021 Aug 11;16(8):e0255991. doi: 10.1371/journal.pone.0255991 (PMC8357131; doi:10.1371/journal.pone.0255991)
Supplement: S1 Dataset — (XLSX) [file pone.0255991.s002.xlsx]

## Sheet: Sheet１
ID	RDOS①	RDOS②	DVAS	Self reported dyspnea by DVAS without delirium
9	0	0		0
9	0	0		0
14	1	1		0
14	2	2		0
15	1	1		0
16	1	1		0
16	1	0	0	0
32	0	0		0
33	1	1		0
33	1	1		0
35	0	0		0
35	0	0		0
36	0	0	0	0
36	0	0	0	0
39	2	2	0	0
39	1	1	8	1
43	2	1	8	1
43	3	4	6	1
44	1	1	0	0
44	2	3	0	0
45	0	0	0	0
45	0	0	0	0
47	2	2	0	0
52	0	0		0
52	0	0		0
53	3	4		0
53	4	6	0	0
55	0	0	0	0
55	2	1	8	1
60	0	0	0	0
64	4	3	0	0
64	2	2	0	0
66	1	1		0
69	0	0	0	0
69	0	0	0	0
75	0	1		0
75	1	3	0	0
77	0	0	0	0
77	0	0	0	0
83	2	2		0
83	7	6	0	0
87	1	1	0	0
87	1	1	0	0
88	0	0		0
88	1	1	0	0
94	0	0		0
94	0	0		0
95	1	1	0	0
107	1	1	0	0
107	3	3	0	0
109	0	0	0	0
109	1	2	5	1
112	0	0	0	0
112	2	1	7	1
113	1	1		0
113	1	1	0	0
118	0	0		0
118	1	1		0
119	0	0		0
121	1	1		0
121	1	1	0	0
122	1	1	0	0
122	1	1	0	0
125	0	0		0
125	1	0		0
126	3	1		0
126	2	1	0	0
127	1	0	0	0
127	1	0	0	0
132	0	0	0	0
132	0	0	0	0
133	2	1	0	0
133	3	5	0	0
135	2	2		0
135	0	0		0
145	1	1	0	0
148	1	1		0
148	2	2		0
152	2	3	0	0
152	1	1	7	1
159	0	0		0
159	1	1		1
160	0	0		0
162	1	1		0
163	0	0		0
163	0	0		0
166	5	5		0
176	0	0		0
176	0	0		0
180	1	1	0	0
180	2	1	0	0
184	0	0	0	0
188	0	0		0
188	2	2	0	0
190	1	1		0
190	0	0	0	0
193	1	1		0
193	1	1	0	0
197	2	3		0
198	1	0	0	0
214	0	0	0	0
222	0	0		0
222	0	0	0	0
228	0	0		0
228	0	0		0
229	1	1		0
229	0	0		1
230	0	0	5	1
230	0	0	0	0
232	0	0		0
235	0	0	0	0
238	0	0		0
243	0	0		0
243	0	0		0
251	0	0	0	0
252	0	0	0	0
252	3	2	0	0
271	1	1	0	0
271	0	0	0	0
277	0	0		0
281	0	0	0	0
281	0	0	0	0
291	0	0	0	0
292	0	0	0	0
301	1	1	0	0
326	2	2	5	1
340	2	2		0
345	1	2	0	0
345	0	0	0	0
346	1	1		0
346	2	0	0	0
348	4			0
358	0	0	0	0
358	0	0	0	0
383	3	2		1
383	1	1	4	1
390	0	0		1
390	2	3	5	1
391	0	1		1
391	0	1	0	0
393	2	2		0
393	2	2		0
399	2	2		0
399	0	0	0	0
406	4	4		1
406	0	0	0	0
421	3	3		0
421	4	2		0
422	0	0	0	0
422	1	0	0	0
423	0	0	0	0
423	0	0	0	0
432	1	1	0	0
433	0	0	0	0
433	0	0	0	0
441	0	0		0
442	0	0	0	0
442	0	0	0	0
448	0	0	0	0
448	0	2	0	0
450	1	1	0	0
450	2	1	0	0
452	1	1	5	1
452	1	2	1	1
463	2	1	0	0
463	2	2
473	1	1	0	0
473	1	1	0	0
476	2	1	0	0
476	0	0	0	0
478	2	1	0	0
478	3	1	0	0
491	0	0	0	0
501	0	0	0	0
501	1	1	0	0
508	0	0	0	0
508	0	0	0	0
511	0	4	0	0
513	1	1	1	1
513	1	1	0	0
528	1	1		1
545	3	3		1
553	0	0	0	0
572	3	3		0
572	2	2	0	0
587	2	2	0	0
587	2	2	0	0
588	0	0		0
604	0	0	0	0
604	0	0	0	0
617	0	0	0	0
617	3	2	0	0
618	1	1		0
618	0	0	0	0
625	0	1	0	0
636	0	0	0	0
645	1	0		0
646	3	4		0
646	2	1		0
654	0	0	0	0
654	0	0	0	0
660	0	0	0	0
660	0	0	0	0
665	0	0		0
665	2	0	0	0
670	3	4		0
672	0	0		0
675	0	0	0	0
675	0	0	0	0
681	2	2	0	0
690	5	4	5	1
706	0	0		0
706	5	4		0
723	1	1		0
